# Supplementary material for: A cross-disciplinary mixed-method approach to understand how food retail environment transformations influence food choice and intake among the urban poor: Experiences from Vietnam
Source: Appetite. 2019 Nov 1;142:104370. doi: 10.1016/j.appet.2019.104370 (PMC6739597; doi:10.1016/j.appet.2019.104370)
Supplement: Multimedia component 3 [file mmc3.xml]

<?xml version="1.0" encoding="UTF-8" standalone="no"?><data:data><datasets><author>sigrid.wertheim@gmail.com</author><type>0</type><dataset><value>3</value><reason>Other (please explain)</reason><comments>All data related to this research will be made available through the open repository of Bioversity International within a year after completion of the project.</comments></dataset></datasets></data:data>
